# Supplementary material for: Reinstatement of Eschatoporiini Blaisdell, 1906, a unique tribe of blind cavernicolous Tenebrionidae from California, with a new species from Napa County (Coleoptera, Tenebrionidae, Lagriinae)
Source: Zookeys. 2017 Aug 10;(688):135–49. doi: 10.3897/zookeys.688.13575 (PMC5672585; doi:10.3897/zookeys.688.13575)
Supplement: XML Treatment for Eschatoporiini [file zookeys.688.13575-treatment1.xml]

<!DOCTYPE tp:taxon-treatment
  PUBLIC "-//TaxonX//DTD Taxonomic Treatment Publishing DTD v0 20100105//EN" "tax-treatment-NSO.dtd">
<tp:taxon-treatment xmlns:tp="http://www.plazi.org/taxpub"><tp:treatment-meta><kwd-group><label>Taxon classification</label><kwd><named-content xmlns:xlink="http://www.w3.org/1999/xlink" content-type="kingdom">Animalia</named-content></kwd><kwd><named-content xmlns:xlink="http://www.w3.org/1999/xlink" content-type="order">Coleoptera</named-content></kwd><kwd><named-content xmlns:xlink="http://www.w3.org/1999/xlink" content-type="family">Tenebrionidae</named-content></kwd></kwd-group><mixed-citation publication-type="journal"><person-group><name><surname>Aalbu</surname><given-names>Rolf L.</given-names></name><name><surname>Kanda</surname><given-names>Kojun</given-names></name><name><surname>Smith</surname><given-names>Aaron D.</given-names></name></person-group><article-title>Reinstatement of <tp:taxon-name><tp:taxon-name-part taxon-name-part-type="tribe">Eschatoporiini</tp:taxon-name-part></tp:taxon-name> Blaisdell, 1906, a unique tribe of blind cavernicolous <tp:taxon-name><tp:taxon-name-part taxon-name-part-type="family">Tenebrionidae</tp:taxon-name-part></tp:taxon-name> from California, with a new species from Napa County (<tp:taxon-name><tp:taxon-name-part taxon-name-part-type="order">Coleoptera</tp:taxon-name-part></tp:taxon-name>, <tp:taxon-name><tp:taxon-name-part taxon-name-part-type="family">Tenebrionidae</tp:taxon-name-part></tp:taxon-name>, <tp:taxon-name><tp:taxon-name-part taxon-name-part-type="subfamily">Lagriinae</tp:taxon-name-part></tp:taxon-name>)</article-title><source>Zookeys</source><day>10</day><month>8</month><year>2017</year><volume>2017</volume><issue>688</issue><fpage>135</fpage><lpage>149</lpage><pub-id pub-id-type="doi">10.3897/zookeys.688.13575</pub-id></mixed-citation></tp:treatment-meta><tp:nomenclature><tp:taxon-name>
              <tp:taxon-name-part taxon-name-part-type="tribe">Eschatoporiini</tp:taxon-name-part>
            </tp:taxon-name><tp:taxon-authority>Blaisdell, 1906</tp:taxon-authority><tp:nomenclature-citation-list><tp:nomenclature-citation><tp:taxon-name>
                  <tp:taxon-name-part taxon-name-part-type="tribe">Eschatoporiini</tp:taxon-name-part>
                </tp:taxon-name><comment>Blaisdell, 1906 (<tp:taxon-name><tp:taxon-name-part taxon-name-part-type="family">Tenebrionidae</tp:taxon-name-part></tp:taxon-name>, <tp:taxon-name><tp:taxon-name-part taxon-name-part-type="subfamily">Lagriinae</tp:taxon-name-part></tp:taxon-name>)</comment></tp:nomenclature-citation><tp:nomenclature-citation><tp:taxon-name>
                  <tp:taxon-name-part taxon-name-part-type="tribe">Eschatoporini</tp:taxon-name-part>
                </tp:taxon-name><comment>Blaisdell, 1906: 78 [stem: Eschatopori-]. Type genus: <tp:taxon-name><tp:taxon-name-part taxon-name-part-type="genus" reg="Eschatoporis">Eschatoporis</tp:taxon-name-part></tp:taxon-name> Blaisdell, 1906 (type species: <tp:taxon-name><tp:taxon-name-part taxon-name-part-type="genus" reg="Eschatoporis">Eschatoporis</tp:taxon-name-part> <tp:taxon-name-part taxon-name-part-type="species" reg="nunenmacheri">nunenmacheri</tp:taxon-name-part></tp:taxon-name> Blaisdell, 1906, by monotypy). Comment: incorrect original stem formation, not in prevailing usage (See <xref ref-type="bibr" rid="B6">Bouchard et al. 2011</xref>: 398).</comment></tp:nomenclature-citation></tp:nomenclature-citation-list></tp:nomenclature><tp:treatment-sec sec-type="remarks" id="SECID0EYKAE"><title>Remarks.</title><p>The <tp:taxon-name><tp:taxon-name-part taxon-name-part-type="tribe">Eschatoporiini</tp:taxon-name-part></tp:taxon-name> are very similar to the <tp:taxon-name><tp:taxon-name-part taxon-name-part-type="tribe">Adeliini</tp:taxon-name-part></tp:taxon-name> and mostly fit within the description and range of the characters as described by <xref ref-type="bibr" rid="B25">Matthews (1998</xref>: 701). However, the <tp:taxon-name><tp:taxon-name-part taxon-name-part-type="tribe">Eschatoporiini</tp:taxon-name-part></tp:taxon-name> differ from the <tp:taxon-name><tp:taxon-name-part taxon-name-part-type="tribe">Adeliini</tp:taxon-name-part></tp:taxon-name> in some key characteristics. The following characters/character states will separate the <tp:taxon-name><tp:taxon-name-part taxon-name-part-type="tribe">Eschatoporiini</tp:taxon-name-part></tp:taxon-name> from the <tp:taxon-name><tp:taxon-name-part taxon-name-part-type="tribe">Adeliini</tp:taxon-name-part></tp:taxon-name>: Head with basal membrane of labrum exposed, eyeless, but occasionally with a remnant eye scar; maxillary palps with apical segment oblique, not strongly triangular; tentorial bridge present, not arched, sides of tentorium broad, subparallel, continuing to submentum as low ridges; mesepisternum and mesosternum greatly expanded ante<!--PageBreak-->riorly forming a neck-like process between thorax and abdomen; scutellum very large; sternal defensive glands absent on all sternites and tergal cuticular sacs present between tergites 7 and 8.</p></tp:treatment-sec><ref-list><ref id="B6"><mixed-citation xmlns:xlink="http://www.w3.org/1999/xlink" xlink:type="simple">
          <person-group><name name-style="western"><surname>Bouchard</surname><given-names>P</given-names></name><name name-style="western"><surname>Bousquet</surname><given-names>Y</given-names></name><name name-style="western"><surname>Davies</surname><given-names>AE</given-names></name><name name-style="western"><surname>Alonso-Zarazaga</surname><given-names>MA</given-names></name><name name-style="western"><surname>Lawrence</surname><given-names>J</given-names></name><name name-style="western"><surname>Lyal</surname><given-names>CH</given-names></name><name name-style="western"><surname>Newton</surname><given-names>AE</given-names></name><name name-style="western"><surname>Reid</surname><given-names>CA</given-names></name><name name-style="western"><surname>Schmitt</surname><given-names>M</given-names></name><name name-style="western"><surname>Ślipiński</surname><given-names>SA</given-names></name><name name-style="western"><surname>Smith</surname><given-names>AB</given-names></name></person-group> (<year>2011</year>) <article-title>Family-group names in <tp:taxon-name><tp:taxon-name-part taxon-name-part-type="order">Coleoptera</tp:taxon-name-part></tp:taxon-name> (<tp:taxon-name><tp:taxon-name-part taxon-name-part-type="class">Insecta</tp:taxon-name-part></tp:taxon-name>).</article-title> <source>ZooKeys</source> <volume>88</volume>: <fpage>1</fpage>–<lpage>972</lpage>. <ext-link xlink:type="simple" ext-link-type="doi" xlink:href="10.3897/zookeys.88.807">https://doi.org/10.3897/zookeys.88.807</ext-link></mixed-citation></ref><ref id="B25"><mixed-citation xmlns:xlink="http://www.w3.org/1999/xlink" xlink:type="simple">
          <person-group><name name-style="western"><surname>Matthews</surname><given-names>EG</given-names></name></person-group> (<year>1998</year>) <article-title>Classification, phylogeny and biogeography of the genera of <tp:taxon-name><tp:taxon-name-part taxon-name-part-type="tribe">Adeliini</tp:taxon-name-part></tp:taxon-name> (<tp:taxon-name><tp:taxon-name-part taxon-name-part-type="order">Coleoptera</tp:taxon-name-part></tp:taxon-name>: <tp:taxon-name><tp:taxon-name-part taxon-name-part-type="family">Tenebrionidae</tp:taxon-name-part></tp:taxon-name>).</article-title> <source>Invertebrate Taxonomy</source> <volume>12</volume>: <fpage>685</fpage>–<lpage>824</lpage>. <ext-link xlink:type="simple" ext-link-type="doi" xlink:href="10.1071/IT97008">https://doi.org/10.1071/IT97008</ext-link></mixed-citation></ref></ref-list></tp:taxon-treatment>
