# Supplementary material for: Reinstatement of Eschatoporiini Blaisdell, 1906, a unique tribe of blind cavernicolous Tenebrionidae from California, with a new species from Napa County (Coleoptera, Tenebrionidae, Lagriinae)
Source: Zookeys. 2017 Aug 10;(688):135–49. doi: 10.3897/zookeys.688.13575 (PMC5672585; doi:10.3897/zookeys.688.13575)
Supplement: XML Treatment for Eschatoporis styx [file zookeys.688.13575-treatment2.xml]

<!DOCTYPE tp:taxon-treatment
  PUBLIC "-//TaxonX//DTD Taxonomic Treatment Publishing DTD v0 20100105//EN" "tax-treatment-NSO.dtd">
<tp:taxon-treatment xmlns:tp="http://www.plazi.org/taxpub"><tp:treatment-meta><kwd-group><label>Taxon classification</label><kwd><named-content xmlns:xlink="http://www.w3.org/1999/xlink" content-type="kingdom">Animalia</named-content></kwd><kwd><named-content xmlns:xlink="http://www.w3.org/1999/xlink" content-type="order">Coleoptera</named-content></kwd><kwd><named-content xmlns:xlink="http://www.w3.org/1999/xlink" content-type="family">Tenebrionidae</named-content></kwd></kwd-group><mixed-citation publication-type="journal"><person-group><name><surname>Aalbu</surname><given-names>Rolf L.</given-names></name><name><surname>Kanda</surname><given-names>Kojun</given-names></name><name><surname>Smith</surname><given-names>Aaron D.</given-names></name></person-group><article-title>Reinstatement of <tp:taxon-name><tp:taxon-name-part taxon-name-part-type="tribe">Eschatoporiini</tp:taxon-name-part></tp:taxon-name> Blaisdell, 1906, a unique tribe of blind cavernicolous <tp:taxon-name><tp:taxon-name-part taxon-name-part-type="family">Tenebrionidae</tp:taxon-name-part></tp:taxon-name> from California, with a new species from Napa County (<tp:taxon-name><tp:taxon-name-part taxon-name-part-type="order">Coleoptera</tp:taxon-name-part></tp:taxon-name>, <tp:taxon-name><tp:taxon-name-part taxon-name-part-type="family">Tenebrionidae</tp:taxon-name-part></tp:taxon-name>, <tp:taxon-name><tp:taxon-name-part taxon-name-part-type="subfamily">Lagriinae</tp:taxon-name-part></tp:taxon-name>)</article-title><source>Zookeys</source><day>10</day><month>8</month><year>2017</year><volume>2017</volume><issue>688</issue><fpage>135</fpage><lpage>149</lpage><pub-id pub-id-type="doi">10.3897/zookeys.688.13575</pub-id></mixed-citation></tp:treatment-meta><tp:nomenclature><tp:taxon-name>
              <tp:taxon-name-part taxon-name-part-type="genus" reg="Eschatoporis">Eschatoporis</tp:taxon-name-part>
              <tp:taxon-name-part taxon-name-part-type="species" reg="styx">styx</tp:taxon-name-part>
              <object-id xmlns:xlink="http://www.w3.org/1999/xlink" content-type="zoobank" xlink:type="simple">http://zoobank.org/CEBC2164-969A-4ADC-BB00-BAE5CF85A7FA</object-id>
            </tp:taxon-name><tp:taxon-authority>Aalbu, Kanda &amp; Smith</tp:taxon-authority><tp:taxon-status xmlns:xlink="http://www.w3.org/1999/xlink" xlink:type="simple">sp. n.</tp:taxon-status><xref ref-type="fig" rid="F2">Figs 2</xref><xref ref-type="fig" rid="F3">, 3</xref><xref ref-type="fig" rid="F4">, 4</xref></tp:nomenclature><tp:treatment-sec sec-type="description" id="SECID0EXNAE"><title>Description.</title><p>
              <italic>Holotype male</italic>: Length 5.5 mm. width 1.5 mm. greatest width at mid-elytra. Integument reddish brown, luster slightly shining (Fig. <xref ref-type="fig" rid="F2">2</xref>).</p><p>
              <italic>Body</italic> elongate, semi-cylindrical, apterous.</p><p>
              <italic>Head</italic> prognathous, widest near base, vertex flattened; surface bearing 1–2 long setae dorso-laterally and few short setae laterally, longer setae moderately long, yellow, approximately twice length of clypeus anteriorly; surface punctuate; distance between punctures about equal to puncture diameter or more, moderate in size, moderately shallow in form; clypeus anteriorly rounded, posteriorly somewhat sinuate, broad, about 4 × as wide as long, bearing two long yellow setae on mid-lateral surface; labrum produced, rectangular, about 1.5 × as broad as long, flattened, with membrane exposed between clypeus and labrum; frons with gena only very slightly produced anteriorly above antennal insertions; eyes absent; mentum square-trapezoid in shape, slightly wider anteriorly; ligula kite shaped, maxillary palps elongate, nearly as long as first four antennomeres, with apical palpomere triangular but hollow apically, interior of apex bearing numerous short setae, ratio of segment lengths 20:10:20:12:21; antennae long and slender, filiform-moniliform, apical segments reaching elytra, eleventh segment longest; ratio of segment lengths 20:16:15:16:15:15:16:17:16:15:26.</p><!--PageBreak--><p>
              <italic>Pronotum</italic> narrower than elytra, subquadrate, slightly arcuate laterally, slightly inflated, widest anterior to middle: anterior margin slightly rounded, posterior surface punctuate, punctures small in size, separated by 1 to 3× puncture diameter, surface glabrous.</p><p>
              <italic>Scutellum</italic> very large, visible, triangular.</p><p>
              <italic>Elytra</italic> only slightly convex, surface punctate-striate, punctures set in 10 even striae on disc, punctures, shallow, moderate in size on disk; distance between punctures approximately equal to puncture diameter; apically, punctures smaller; surface glabrous except few long yellow hairs on apical declivity; three near apex and 1-2 subapically, setae often worn off in older specimens; epipleurae indistinct at base, forming basal part of elytra, only becoming distinct behind metacoxae where elytra abruptly narrows, then gradually narrowing but reaching apex.</p><p>
              <italic>Ventral surface</italic>: prosternal process narrow, convex between procoxae, flattened and slightly expanded posteriorly; mesepisternum and mesosternum greatly expanded anteriorly forming a neck-like process between thorax and abdomen; mesosternum not excavate, distant from prosternal process; mesotrochantin hidden; metacoxae separated by about equal distance between meso-metacoxae; mesocoxae separated by width of coxae; surface of thoracic pleura punctate, interspaced with few moderate sized yellow setae; intercoxal process of abdomen parallel with rounded apex; surface of first visible sternite punctate apically and centrally, punctures becoming smaller more sparse laterally and apically, with few moderate sized yellow setae; second visible abdominal ventrite sparsely, minutely punctate, rest of visible sterna nearly impunctate, with few, small, sparse, shallow punctures; apical sternite with few medium length yellow setae along apex; sternal ratios (anterior to posterior midline) 40:31:25:14:18. Seventh sternite with groove along lateral margin.</p><p>
              <italic>Legs</italic> moderate in length, slender, profemur slightly inflated; leg ratios (femur: tibia) pro. 45:40; meso. 47:37; meta. 65:49; tibiae, tarsi with ventral surface bearing sparse long spine-like setae, femora sparsely setose. Tarsal length ratios as follows (base to apex): protarsus 12:7:5:5:18; mesotarsus 12:10:9:7:21; metatarsus 30:14:9:22.</p><p>
              <italic>Male genitalia</italic>: Aedeagus (Fig. <xref ref-type="fig" rid="F3">3</xref>) length 1.27 mm., width 0.2 mm. Basal piece elongate, arcuate, with sides not inflected; flange present at base but very small. Parameres short, flat, apex rounded, alae separate, 0.33 mm. Median lobe flat, apex rounded length 0.75 mm, width 0.2 mm.</p><p>
              <italic>Allotype female genitalia</italic> (Fig. <xref ref-type="fig" rid="F4">4</xref>) Ovipositor length 0.5 mm., coxites with segments elongate, slightly longer than paraprocts, gonostyle long and thin. Internal tract with two vaginal sclerites; spermatheca, multiple; spermathecal accessory gland very long and thin, 0.53 mm; spermatheca, spermathecal accessory gland positioned subapically. Bursa copulatrix apical.</p><p>
              <italic>Holotype</italic>: (male) CALIF., Napa Co., White (Clay) Cave, nr. Deer Park, II-26-2005, R. L. Aalbu col. Holoype deposited at <named-content xmlns:xlink="http://www.w3.org/1999/xlink" content-type="dwc:institutional_code" xlink:type="simple">CASC</named-content>.</p><p>
              <italic>Allotype</italic>: (female) CALIF., Napa Co., White (Clay) Cave, nr. Deer Park, II-10-2007, R. L. Aalbu col. Allotype deposited at <abbrev xmlns:xlink="http://www.w3.org/1999/xlink" content-type="institution" xlink:title="Rolf L. Aalbu Collection" id="ABBRID0E4PAE" xlink:type="simple">RLAC</abbrev>.</p><p>
              <italic>Paratypes</italic>: CALIF., Napa Co., White (Clay) Cave, nr. Deer Park, IV-24-2004, R. L. Aalbu col., <abbrev xmlns:xlink="http://www.w3.org/1999/xlink" content-type="institution" xlink:title="Rolf L. Aalbu Collection" id="ABBRID0EGQAE" xlink:type="simple">RLAC</abbrev> (2); same except II-27-2007 (2); same except II-26-2005 (7); same except II-10-2007 (1); same except IV-12-2008 (8); same except VIII-16-2004 (1); same <!--PageBreak-->except II-20-2011 (2); same except V-3-2014 (3); same except II-12-2017 (4); same except IV-24-2004, kept alive, found dead VIII-16-2004 (2); same location, collected by K. Kanda and R. L. Aalbu,V-3-2014; Voucher specimen or DNA extraction KKDNA0329.</p></tp:treatment-sec><tp:treatment-sec sec-type="material" id="SECID0ENQAE"><title>Other material examined</title><p>(parts/ condition of specimens not adequate for paratype designation). CALIF., Napa Co. 9 mi. E St. Helena, White Cave, IV-10-1951, Hugh Leech col., <named-content xmlns:xlink="http://www.w3.org/1999/xlink" content-type="dwc:institutional_code" xlink:type="simple">CASC</named-content> (abdomen only) (1); same except White (Clay) Cave, nr. Deer Park, II-26-2005, R. L. Aalbu col., <abbrev xmlns:xlink="http://www.w3.org/1999/xlink" content-type="institution" xlink:title="Rolf L. Aalbu Collection" id="ABBRID0EYQAE" xlink:type="simple">RLAC</abbrev> (1); same except II-10-2007 (5); same except IV-12-2008 (17); same except II-20-2011 (6); same except III-28-2004 (7); same except III-9-2004 (9).</p><p>
              <italic>Larvae</italic>: unknown.</p><p>The two species of <italic><tp:taxon-name><tp:taxon-name-part taxon-name-part-type="genus" reg="Eschatoporis">Eschatoporis</tp:taxon-name-part></tp:taxon-name></italic> can easily be separated by the clearly different setation patterns on the elytra. While in <italic><tp:taxon-name><tp:taxon-name-part taxon-name-part-type="genus" reg="Eschatoporis">E.</tp:taxon-name-part> <tp:taxon-name-part taxon-name-part-type="species" reg="nunenmacheri">nunenmacheri</tp:taxon-name-part></tp:taxon-name></italic>, the elytra are covered with short setae (Fig. <xref ref-type="fig" rid="F5">5</xref>), in <italic><tp:taxon-name><tp:taxon-name-part taxon-name-part-type="genus" reg="Eschatoporis">E.</tp:taxon-name-part> <tp:taxon-name-part taxon-name-part-type="species" reg="styx">styx</tp:taxon-name-part></tp:taxon-name></italic>, (Fig. <xref ref-type="fig" rid="F2">2</xref>) the elytra are glabrous except for a few long, hair-like setae near and at the base of the elytra. <italic><tp:taxon-name><tp:taxon-name-part taxon-name-part-type="genus" reg="Eschatoporis">Eschatoporis</tp:taxon-name-part> <tp:taxon-name-part taxon-name-part-type="species" reg="styx">styx</tp:taxon-name-part></tp:taxon-name></italic>, also lacks any eye “scar” which is found in various sizes in <italic><tp:taxon-name><tp:taxon-name-part taxon-name-part-type="genus" reg="Eschatoporis">E.</tp:taxon-name-part> <tp:taxon-name-part taxon-name-part-type="species" reg="nunenmacheri">nunenmacheri</tp:taxon-name-part></tp:taxon-name></italic>.</p><fig id="F2" position="float" orientation="portrait"><label>Figure 2.</label><caption><p>Habitus of <italic><tp:taxon-name><tp:taxon-name-part taxon-name-part-type="genus" reg="Eschatoporis">Eschatoporis</tp:taxon-name-part> <tp:taxon-name-part taxon-name-part-type="species" reg="styx">styx</tp:taxon-name-part></tp:taxon-name></italic> sp. n.: <bold>A</bold> Dorsal <bold>B</bold> Lateral.</p></caption><graphic xmlns:xlink="http://www.w3.org/1999/xlink" xlink:href="zookeys-688-135-g002.jpg" position="float" orientation="portrait" xlink:type="simple" id="oo_149595.jpg"/></fig><fig id="F3" position="float" orientation="portrait"><label>Figure 3.</label><caption><p>Aedeagus of <italic><tp:taxon-name><tp:taxon-name-part taxon-name-part-type="genus" reg="Eschatoporis">Eschatoporis</tp:taxon-name-part> <tp:taxon-name-part taxon-name-part-type="species" reg="styx">styx</tp:taxon-name-part></tp:taxon-name></italic> sp. n.: <bold>A</bold> Lateral <bold>B</bold> Ventral. <bold>P</bold> parameres; <bold>AL</bold> ala; <bold>BP</bold> basal piece; <bold>F</bold> flange of basal piece; <bold>ML</bold> median lobe. Scale bar: 0.5 mm.</p></caption><graphic xmlns:xlink="http://www.w3.org/1999/xlink" xlink:href="zookeys-688-135-g003.jpg" position="float" orientation="portrait" xlink:type="simple" id="oo_149596.jpg"/></fig><fig id="F4" position="float" orientation="portrait"><label>Figure 4.</label><caption><p>External and internal female genitalia of <italic><tp:taxon-name><tp:taxon-name-part taxon-name-part-type="genus" reg="Eschatoporis">Eschatoporis</tp:taxon-name-part> <tp:taxon-name-part taxon-name-part-type="species" reg="styx">styx</tp:taxon-name-part></tp:taxon-name></italic> sp. n. Dorsal view. Ovipositor: <bold>G</bold> gonostyle; <bold>C</bold> Coxites; <bold>P</bold> paraproct. Internal genital tract: <bold>O</bold> oviduct; <bold>VS</bold> vaginal sclerites; <bold>S</bold> spermatheca; <bold>BC</bold> bursa copulatrix; <bold>SAG</bold> spermathecal accessory gland. Scale bar: 0.5 mm.</p></caption><graphic xmlns:xlink="http://www.w3.org/1999/xlink" xlink:href="zookeys-688-135-g004.jpg" position="float" orientation="portrait" xlink:type="simple" id="oo_149597.jpg"/></fig><!--PageBreak--></tp:treatment-sec><tp:treatment-sec><!--Section generated to contain objects referenced in tp:taxon-treatment.--><fig id="F5" position="float" orientation="portrait"><label>Figure 5.</label><caption><p>Dorsal habitus of <italic><tp:taxon-name><tp:taxon-name-part taxon-name-part-type="genus" reg="Eschatoporis">Eschatoporis</tp:taxon-name-part> <tp:taxon-name-part taxon-name-part-type="species" reg="nunenmacheri">nunenmacheri</tp:taxon-name-part></tp:taxon-name></italic> Blaisdell.</p></caption><graphic xmlns:xlink="http://www.w3.org/1999/xlink" xlink:href="zookeys-688-135-g005.jpg" position="float" orientation="portrait" xlink:type="simple" id="oo_149598.jpg"/></fig></tp:treatment-sec></tp:taxon-treatment>
