# Supplementary material for: Reinstatement of Eschatoporiini Blaisdell, 1906, a unique tribe of blind cavernicolous Tenebrionidae from California, with a new species from Napa County (Coleoptera, Tenebrionidae, Lagriinae)
Source: Zookeys. 2017 Aug 10;(688):135–49. doi: 10.3897/zookeys.688.13575 (PMC5672585; doi:10.3897/zookeys.688.13575)
Supplement: XML Treatment for Eschatoporis nunenmacheri [file zookeys.688.13575-treatment3.xml]

<!DOCTYPE tp:taxon-treatment
  PUBLIC "-//TaxonX//DTD Taxonomic Treatment Publishing DTD v0 20100105//EN" "tax-treatment-NSO.dtd">
<tp:taxon-treatment xmlns:tp="http://www.plazi.org/taxpub"><tp:treatment-meta><kwd-group><label>Taxon classification</label><kwd><named-content xmlns:xlink="http://www.w3.org/1999/xlink" content-type="kingdom">Animalia</named-content></kwd><kwd><named-content xmlns:xlink="http://www.w3.org/1999/xlink" content-type="order">Coleoptera</named-content></kwd><kwd><named-content xmlns:xlink="http://www.w3.org/1999/xlink" content-type="family">Tenebrionidae</named-content></kwd></kwd-group><mixed-citation publication-type="journal"><person-group><name><surname>Aalbu</surname><given-names>Rolf L.</given-names></name><name><surname>Kanda</surname><given-names>Kojun</given-names></name><name><surname>Smith</surname><given-names>Aaron D.</given-names></name></person-group><article-title>Reinstatement of <tp:taxon-name><tp:taxon-name-part taxon-name-part-type="tribe">Eschatoporiini</tp:taxon-name-part></tp:taxon-name> Blaisdell, 1906, a unique tribe of blind cavernicolous <tp:taxon-name><tp:taxon-name-part taxon-name-part-type="family">Tenebrionidae</tp:taxon-name-part></tp:taxon-name> from California, with a new species from Napa County (<tp:taxon-name><tp:taxon-name-part taxon-name-part-type="order">Coleoptera</tp:taxon-name-part></tp:taxon-name>, <tp:taxon-name><tp:taxon-name-part taxon-name-part-type="family">Tenebrionidae</tp:taxon-name-part></tp:taxon-name>, <tp:taxon-name><tp:taxon-name-part taxon-name-part-type="subfamily">Lagriinae</tp:taxon-name-part></tp:taxon-name>)</article-title><source>Zookeys</source><day>10</day><month>8</month><year>2017</year><volume>2017</volume><issue>688</issue><fpage>135</fpage><lpage>149</lpage><pub-id pub-id-type="doi">10.3897/zookeys.688.13575</pub-id></mixed-citation></tp:treatment-meta><tp:nomenclature><tp:taxon-name>
              <tp:taxon-name-part taxon-name-part-type="genus" reg="Eschatoporis">Eschatoporis</tp:taxon-name-part>
              <tp:taxon-name-part taxon-name-part-type="species" reg="nunenmacheri">nunenmacheri</tp:taxon-name-part>
            </tp:taxon-name><tp:taxon-authority>Blaisdell, 1906</tp:taxon-authority><xref ref-type="fig" rid="F5">Fig. 5</xref><!--PageBreak--></tp:nomenclature><tp:treatment-sec sec-type="material" id="SECID0ESXAE"><title>Material examined.</title><p>CALIF., Marin Co. Mill Valley, I-18-1948 (<named-content xmlns:xlink="http://www.w3.org/1999/xlink" content-type="dwc:institutional_code" xlink:type="simple">CDFA</named-content>, 1); same except V-3-1947, E. S. Ross, In rock crack 4’ below surface, <italic><tp:taxon-name><tp:taxon-name-part taxon-name-part-type="genus" reg="Eschatoporis">Eschatoporis</tp:taxon-name-part> <tp:taxon-name-part taxon-name-part-type="species" reg="nunenmacheri">nunenmacheri</tp:taxon-name-part></tp:taxon-name></italic> det. Aalbu, 2004 ((<named-content xmlns:xlink="http://www.w3.org/1999/xlink" content-type="dwc:institutional_code" xlink:type="simple">NSDA</named-content>, 1); CALIF., Marin Co. Fairfax, IV-6-1919, Van Dyke Colln. (<named-content xmlns:xlink="http://www.w3.org/1999/xlink" content-type="dwc:institutional_code" xlink:type="simple">CASC</named-content>, 1); same except V-25-1919, (<named-content xmlns:xlink="http://www.w3.org/1999/xlink" content-type="dwc:institutional_code" xlink:type="simple">CASC</named-content>, 1); CALIF., Marin Co. Samuel P. Taylor St. Pk. II-3-1958 J. Helfer (<named-content xmlns:xlink="http://www.w3.org/1999/xlink" content-type="dwc:institutional_code" xlink:type="simple">CASC</named-content>, 1); same except XII-13-1954, <italic><tp:taxon-name><tp:taxon-name-part taxon-name-part-type="genus" reg="Eschatoporis">Eschatoporis</tp:taxon-name-part> <tp:taxon-name-part taxon-name-part-type="species" reg="nunenmacheri">nunenmacheri</tp:taxon-name-part></tp:taxon-name></italic> det. Boddy, 1955, (1); same except South Entrance, XI-3-1953 G. A. Marsh, R. O. Schuster cols., <italic><tp:taxon-name><tp:taxon-name-part taxon-name-part-type="genus" reg="Eschatoporis">Eschatoporis</tp:taxon-name-part> <tp:taxon-name-part taxon-name-part-type="species" reg="nunenmacheri">nunenmacheri</tp:taxon-name-part></tp:taxon-name></italic> det. Boddy, 1955, (2).</p><!--PageBreak--><!--PageBreak--><p>It is unclear from Blaisdell’s description (<xref ref-type="bibr" rid="B5">1906</xref>) where the Holotype (California, Marin Co., Fairfax, June, collected by Nunenmacher while digging on a ledge near a spring) was deposited. Checks of the <named-content xmlns:xlink="http://www.w3.org/1999/xlink" content-type="dwc:institutional_code" xlink:type="simple">CASC</named-content>, Philadelphia Academy of Sciences, Museum of Comparative Zoology, Harvard University and Smithsonian did not locate the type. However, from Blaisdell’s description and drawing, it is clear that the holotype is the same as the other specimens of <italic><tp:taxon-name><tp:taxon-name-part taxon-name-part-type="genus" reg="Eschatoporis">Eschatoporis</tp:taxon-name-part> <tp:taxon-name-part taxon-name-part-type="species" reg="nunenmacheri">nunenmacheri</tp:taxon-name-part></tp:taxon-name></italic>.</p></tp:treatment-sec><tp:treatment-sec><!--Section generated to contain objects referenced in tp:taxon-treatment.--><fig id="F5" position="float" orientation="portrait"><label>Figure 5.</label><caption><p>Dorsal habitus of <italic><tp:taxon-name><tp:taxon-name-part taxon-name-part-type="genus" reg="Eschatoporis">Eschatoporis</tp:taxon-name-part> <tp:taxon-name-part taxon-name-part-type="species" reg="nunenmacheri">nunenmacheri</tp:taxon-name-part></tp:taxon-name></italic> Blaisdell.</p></caption><graphic xmlns:xlink="http://www.w3.org/1999/xlink" xlink:href="zookeys-688-135-g005.jpg" position="float" orientation="portrait" xlink:type="simple" id="oo_149598.jpg"/></fig></tp:treatment-sec><ref-list><ref id="B5"><mixed-citation xmlns:xlink="http://www.w3.org/1999/xlink" xlink:type="simple">
          <person-group><name name-style="western"><surname>Blaisdell</surname><given-names>FE</given-names></name></person-group> (<year>1906</year>) <article-title>New Californian <tp:taxon-name><tp:taxon-name-part taxon-name-part-type="order">Coleoptera</tp:taxon-name-part></tp:taxon-name>.</article-title> <source>Entomological News</source> <volume>17</volume>: <fpage>71</fpage>–<lpage>80</lpage>.</mixed-citation></ref></ref-list></tp:taxon-treatment>
